# Supplementary material for: Modelling autosomal dominant optic atrophy associated with OPA1 variants in iPSC-derived retinal ganglion cells
Source: Hum Mol Genet. 2022 Jun 2;31(20):3478–93. doi: 10.1093/hmg/ddac128 (PMC9558835; doi:10.1093/hmg/ddac128)
Supplement: HMG-2022-CE-00215-R1_Sladen_et_al_Supplementary_data_ddac128 [file hmg-2022-ce-00215-r1_sladen_et_al_supplementary_data_ddac128.zip]

Archive with 1 entries (1 files):
- HMG-2022-CE-00215-R1_Sladen_et_al_Supplementary_data_ddac128.pdf
